# Supplementary material for: Unusual Reactivities of ortho-Hydroxy-β-nitrostyrene
Source: Molecules. 2022 Jul 27;27(15):4804. doi: 10.3390/molecules27154804 (PMC9369901; doi:10.3390/molecules27154804)
Supplement: Supplementary file 1 [file molecules-27-04804-s001.zip]

Archive with 1 entries (1 files):
- molecules-1813901-supplementary.pdf
